# Supplementary material for: Privacy-preserving biological age prediction over federated human methylation data using fully homomorphic encryption
Source: Genome Res. 2024 Sep;34(9):1324–33. doi: 10.1101/gr.279071.124 (PMC11529865; doi:10.1101/gr.279071.124)
Supplement: Supplement 1 [file Supplemental_Code_1.zip]

Archive with 28 entries (21 files):
- EPM-secure/
- EPM-secure/CRT/
- EPM-secure/CRT/CrtSet.py
- EPM-secure/CRT/CrtUtils.py
- EPM-secure/CRT/CrtVector.py
- EPM-secure/CRT/__init__.py
- EPM-secure/CSP/
- EPM-secure/CSP/Csp.py
- EPM-secure/CSP/__init__.py
- EPM-secure/DataHandler/
- EPM-secure/DataHandler/DataFormat.py
- EPM-secure/DataHandler/DataSets.py
- EPM-secure/DataHandler/GSE74193_test.tsv.gz
- EPM-secure/DataHandler/GSE74193_train.tsv.gz
- EPM-secure/DataHandler/__init__.py
- EPM-secure/DO/
- EPM-secure/DO/Do.py
- EPM-secure/DO/__init__.py
- EPM-secure/EPM_no_sec/
- EPM-secure/EPM_no_sec/Epm.py
- EPM-secure/EPM_no_sec/__init__.py
- EPM-secure/LICENSE
- EPM-secure/main.py
- EPM-secure/MLE/
- EPM-secure/MLE/Mle.py
- EPM-secure/MLE/__init__.py
- EPM-secure/README.md
- EPM-secure/requirements.txt
