# Supplementary material for: Privacy-preserving biological age prediction over federated human methylation data using fully homomorphic encryption
Source: Genome Res. 2024 Sep;34(9):1324–33. doi: 10.1101/gr.279071.124 (PMC11529865; doi:10.1101/gr.279071.124)
Supplement: Supplement 1 [file Supplemental_Code_1.zip › EPM-secure/CRT/CrtSet.py]

class CrtSet:
    '''
    Class for representing a single CRT set
    Each set includes the encrypted age and methylation values
    In addition it includes the calculation results

    Coded by Meir Goldenberg
    meirgold@hotmail.com
    '''
    def __init__(self, prime_index, enc_ages, enc_meth_val_list, enc_transposed_meth_val_list):
        self.prime_index = prime_index
        self.enc_ages = enc_ages
        self.enc_meth_val_list = enc_meth_val_list
        self.enc_transposed_meth_val_list = enc_transposed_meth_val_list
        self.t_num = None
        self.t_denom = None
        self.s0_vals = None
        self.rates = None
