# Supplementary material for: Privacy-preserving biological age prediction over federated human methylation data using fully homomorphic encryption
Source: Genome Res. 2024 Sep;34(9):1324–33. doi: 10.1101/gr.279071.124 (PMC11529865; doi:10.1101/gr.279071.124)
Supplement: Supplement 1 [file Supplemental_Code_1.zip › EPM-secure/CSP/Csp.py]

from Pyfhel import Pyfhel
from DataHandler.DataFormat import format_array_for_dec
from CRT.CrtVector import CrtVector
from CRT.CrtUtils import CrtUtils
import numpy as np
import time

'''
Crypto Service Provider (CSP) implementation
The CSP assists in private key distribution, decryption and publishing of the calculation results

The class holds a list of pyfhel contexts per prime

Coded by Meir Goldenberg  
meirgold@hotmail.com
'''


class CSP:

    def __init__(self, enc_n):
        self.__public_keys = {}
        self.__private_keys = {}
        self.__pyfhelCtxts = []
        self.__primes = []
        self.__n = enc_n

    def gen_keys(self, primes: list) -> list:
        '''
        Generates the keys per prime
        @param primes: the primes to generate the keys for
        @return: the list of prime indices for which the keys were generated
        '''
        offset = len(self.__primes)
        self.__primes.extend(primes)
        # generate the public/private keys upon init
        prime_indices = self.__gen_enc_keys(primes, offset)
        return prime_indices

    def get_num_of_slots(self) -> int:
        '''
        returns the number of slots that can be packed in an encrypted context
        Pyfhel allows n slots where n is the polynomial  modulus value
        The number of slots is implemented as a 2 row matrix where each row has n/2 slots
        For ease of implementation and unavailability of flip operation, only the first n/2 slots are used
        meanwhile flip has been implemented in Pyfhel and usage of the second n/2 can be added as an improvement
        @return: the number of available slots
        '''
        return self.__n // 2

    def get_poly_modulus_degree(self):
        return self.__n

    '''
    commented out as decryption should not be  provided to other entities        
    def decrypt_arr(self, prime_index, arr):       
        return self.__pyfhelCtxts[prime_index].decryptInt(arr)
    '''

    def encode_array(self, prime_index: int, arr: np.ndarray):
        '''
        Encode an array
        @param prime_index: the index of the encryption context to use
        @param arr: the array to encode
        @return: the encoded array
        '''
        assert arr.ndim == 1, "Only 1 dimensional arrays are supported"
        arr_encoded = self.__pyfhelCtxts[prime_index].encodeInt(arr)
        return arr_encoded

    def encrypt_array(self, arr: np.ndarray, prime_index: int):
        '''
        Encrypt an array
        @param arr: the array to encrypt
        @param prime_index: the index of the encryption context to use
        @return: the encrypted array
        '''
        assert arr.ndim == 1, "Only 1 dimensional arrays are supported"

        arr_encoded = self.__pyfhelCtxts[prime_index].encodeInt(arr)
        arr_encrypted = self.__pyfhelCtxts[prime_index].encryptPtxt(arr_encoded)
        return arr_encrypted

    def recrypt_array(self, prime_index: int, arr: np.ndarray):
        '''
        the recrypt opreation
        @param prime_index: the index of the encryption context to use
        @param arr: the array to recrypt
        @return: the recrypted array
        '''
        dec_arr = self.__pyfhelCtxts[prime_index].decrypt(arr)
        recrypted_arr = self.encrypt_array(dec_arr, prime_index)
        return recrypted_arr

    def get_enc_n(self):
        return self.__n

    def get_noise_level(self, prime_index, enc_ctxt):
        return self.__pyfhelCtxts[prime_index].noise_level(enc_ctxt)

    def sum_arr(self, prime_index, enc_ctxt, size):
        '''
        returns the sum of array items
        currently not in use, future improvement can be made to use this method
        instead of the array sum implemented in the MLE
        @param prime_index: the index of the encryption context to use
        @param enc_ctxt: the encrypted array
        @param size: the amount of array items to sum
        @return: the summed array
        '''
        return self.__pyfhelCtxts[prime_index].cumul_add(enc_ctxt, True, size)

    def decrypt_crt_vector(self, crt_vector, m ,n):
        '''
        decrypt values in a CRT vector
        @param crt_vector: the vector to decrypt
        @param m: number of individuals
        @param n: number of sites
        @return: t_num values, t_denom values, rates and s0 values
        '''
        t_num_list = []
        t_denom_list = []
        rates_list = []
        s0_vals_list = []

        for i, crt_set in enumerate(crt_vector.get_vector()):
            assert i == crt_set.prime_index, "mismatch between CSP and crt_vector order"
            prime_index = crt_set.prime_index
            crt_set.t_num = self.__pyfhelCtxts[prime_index].decryptInt(crt_set.t_num)[:m]
            crt_set.t_denom = self.__pyfhelCtxts[prime_index].decryptInt(crt_set.t_denom)[:1]
            crt_set.rates = self.__pyfhelCtxts[prime_index].decryptInt(crt_set.rates)[:n]
            crt_set.s0_vals = self.__pyfhelCtxts[prime_index].decryptInt(crt_set.s0_vals)[:n]

            t_num_list.append(crt_set.t_num)
            t_denom_list.append(crt_set.t_denom)
            rates_list.append(crt_set.rates)
            s0_vals_list.append(crt_set.s0_vals)

        return t_num_list, t_denom_list, rates_list, s0_vals_list

    def decrypt_and_publish_results(self, crt_vector: CrtVector, m: int, n:int):
        '''
        Decrypt the crt vector and calculate the final age values
        @param crt_vector: the crt vector to use
        @param m: number of individuals
        @param n: number of sites
        '''

        file_timestamp = time.strftime("%Y%m%d-%H%M%S")
        crt_utils = CrtUtils()
        t_num_list, t_denom_list, rates_list, s0_vals_list = self.decrypt_crt_vector(crt_vector,m ,n)
        ages, max_age = crt_utils.calc_final_ages_crt(self.__primes, t_num_list, t_denom_list)
        ages = format_array_for_dec(ages)

        filename = 'ages_'+file_timestamp+'.log'
        with open(filename, 'w') as fp:
            fp.write("ages:\n")
            for age in ages:
                fp.write(f"{age}\n")
            fp.write("max age numerator:\n")
            fp.write(f"{max_age}\n")
            fp.write("max age numerator length: ")
            fp.write(f"{len(str(max_age))}\n")

        print("Results have been saved to: ", filename)


    def __gen_enc_keys(self, primes, offset):
        '''
        generate encryption keys for a list of primes
        @param primes: the prime numbers to generate for
        @param offset: the offset in self.__pyfhelCtxts from which the primes should be stored
        @return:
        '''
        prime_indices = []
        # in case keys were previously added, add these in addition
        for i, prime in enumerate(primes):
            idx = offset + i
            print("CSP: generating keys for prime index: {} n: {} prime: {}".format(idx, self.__n, prime))
            ctxt = Pyfhel()
            self.__pyfhelCtxts.append(ctxt)
            self.__pyfhelCtxts[idx].contextGen("bfv", n=self.__n, t=prime, sec=128)
            self.__pyfhelCtxts[idx].keyGen()
            self.__pyfhelCtxts[idx].rotateKeyGen()
            self.__pyfhelCtxts[idx].relinKeyGen()

            #self.__pyfhelCtxt.save_public_key("../pubkey.pk")
            #self.__pyfhelCtxt.save_rotate_key("../rotkey.pk")
            #self.__pyfhelCtxt.save_context("../context.con")

            prime_indices.append(idx)

        return prime_indices
