# Supplementary material for: Privacy-preserving biological age prediction over federated human methylation data using fully homomorphic encryption
Source: Genome Res. 2024 Sep;34(9):1324–33. doi: 10.1101/gr.279071.124 (PMC11529865; doi:10.1101/gr.279071.124)
Supplement: Supplement 1 [file Supplemental_Code_1.zip › EPM-secure/DataHandler/DataSets.py]

from DataHandler.DataFormat import pearson_correlation
import gzip
import io
import os
import numpy as np


'''
Utility functions for reading and processing the input data
 
Coded by Meir Goldenberg  
meirgold@hotmail.com

Pearson correlation implementation from: https://pypi.org/project/EpigeneticPacemaker/
'''


class DataSets:
    example_dir = os.path.dirname(os.path.realpath(__file__)) +'/'

    def convert_to_float(self, line):
        """
        converts a line of numeric values in text format to float
        @param line: the line to convert
        @return: the float values
        """
        converted_line = []
        for value in line:
            try:
                converted_line.append(float(value))
            except ValueError:
                converted_line.append(value)
        return converted_line

    def load_data_set(self, file_path):
        """
        Loads the data from .gz files
        @param file_path:
        @return: individual names, site names, ages and methylation values
        """
        formatted_data = []
        with io.BufferedReader(gzip.open(file_path, 'rb')) as data:
            for line in data:
                formatted_data.append(self.convert_to_float(line.decode('utf-8').strip().split('\t')))
        sample_names = formatted_data[0]
        cpg_sites = [line[0] for line in formatted_data[1:-1]]
        ages = np.array(formatted_data[-1][1:], dtype=np.longdouble)
        meth_vals = np.array([line[1:] for line in formatted_data[1:-1]])
        return sample_names, cpg_sites, ages, meth_vals

    def reduce_data_size(self, data: np.ndarray, rows: int, cols: int):
        """
        Return a given number of rows and columns from the input data
        used for running on a smaller subset of the data mainly for testing purposes
        @param data: individual names, site names, ages and methylation values
        @param rows: the number of rows to use
        @param cols: the number of columns to use
        @return: the reduced data sets
        """
        sample_names, cpg_sites, ages, meth_vals = data
        reduced_sample_names = sample_names[0:cols]
        reduced_cpg_sites = cpg_sites[0:rows]
        reduced_ages = ages[0:cols]
        reduced_meth_vals = meth_vals[0:rows, 0:cols]

        return reduced_sample_names, reduced_cpg_sites, reduced_ages, reduced_meth_vals

    def get_example_train_data(self):
        """
        Load the training data
        @return: training data set
        """
        train_data = self.load_data_set(f'{self.example_dir}GSE74193_train.tsv.gz')
        return train_data

    def get_example_test_data(self):
        """
        Read the test data
        @return: The test data set
        """
        test_data = self.load_data_set(f'{self.example_dir}GSE74193_test.tsv.gz')
        return test_data

    def load_and_prepare_example_data(self, correlation_percentage=0.8):
        '''
        Read example data, apply pearson correlation and return ages and correlated values
        @param correlation_percentage: the pearson correlation percentage
        @return: the ages and correlated methylation values
        '''
        # read training data
        full_train_data = self.get_example_train_data()
        train_samples, train_cpg_sites, train_ages, train_methylation_values = full_train_data
        # run pearson correlation in order to reduce the amount of processed data
        abs_pcc_coefficients = abs(pearson_correlation(train_methylation_values, train_ages))
        # correlation of .80 will return ~700 site indices
        # correlation of .91 will return ~24 site indices
        # these figures are useful for debug, our goal is to run the 700 sites
        correlated_meth_val_indices = np.where(abs_pcc_coefficients > correlation_percentage)[0]
        correlated_meth_val = train_methylation_values[correlated_meth_val_indices, :]
        return train_ages, correlated_meth_val
