# Supplementary material for: Privacy-preserving biological age prediction over federated human methylation data using fully homomorphic encryption
Source: Genome Res. 2024 Sep;34(9):1324–33. doi: 10.1101/gr.279071.124 (PMC11529865; doi:10.1101/gr.279071.124)
Supplement: Supplement 1 [file Supplemental_Code_1.zip › EPM-secure/EPM_no_sec/Epm.py]

import numpy as np
import math
'''
An implementation of the cleartext Epigenetic pacemaker algorithm
used for benchmark and validation
two methods are provided:
1. The standard cleartext EPM as described in https://www.futuremedicine.com/doi/full/10.2217/epi-2017-0130
2. A cleartext implementation using no division during calculation as described in our article

Coded by Meir Goldenberg  
meirgold@hotmail.com
'''


class EPM:

    def __init__(self, meth_vals: np.ndarray, age_vals: np.ndarray, test_meth_vals: None):
        self.age_vals = age_vals
        self.meth_vals = meth_vals
        self.test_meth_vals = test_meth_vals

    def calc_X(self, ages, meth_vals):

        """
        Calculate the X matrix as described in the EPM algorithm
        @param ages: age values
        @param meth_vals: methylation values
        @return: The X matrix
        """
        # calculate the size of the X matrix
        # the size should be mn X 2n
        m = ages.shape[0]  # the number of individuals
        n = meth_vals.shape[0]  # the number of sites
        x_rows_num = m * n
        x_cols_num = 2 * n
        X = np.zeros((x_rows_num, x_cols_num))

        t = 0
        col_index = 0
        for i in range(x_rows_num):

            X[i][col_index] = ages[t]
            X[i][col_index + n] = 1
            t = t + 1
            if ((i + 1) % m) == 0:
                col_index = (col_index + 1)
                t = 0

        return X

    # below are the 3 methods discussed in the articles for calculating the value of beta
    # beta = (XtX)^-1*XtY
    # in the end only one needs to be used and this will be the result of the site step

    def calc_beta(self):
        """
        The standard method for calculating beta = (XtX)^-1*XtY
        @return: rates and s0 values
        """
        n = self.meth_vals.shape[0]  # the number of sites
        X = self.calc_X(self.age_vals, self.meth_vals)
        Xt = X.transpose()
        XtX = np.dot(Xt, X)
        invert_XtX = np.linalg.inv(XtX)
        self.A = np.dot(invert_XtX, XtX) # this should be replaced by an I matrix
        invert_XtX_Xt = np.dot(invert_XtX, Xt)
        Y = self.meth_vals.flatten().transpose()
        result = np.dot(invert_XtX_Xt, Y)

        rates = result[0:n]
        s0 = result[n:]
        return rates, s0

    def calc_beta_lemma(self):
        """
        calc beta using lemma2 and lemma3
        from the article https://bmcgenomics.biomedcentral.com/articles/10.1186/s12864-020-6606-0
        @return: rates and s0 values
        """
        m = self.age_vals.shape[0]  # the number of individuals
        n = self.meth_vals.shape[0]  # the number of sites
        x_rows_num = 2 * n
        x_cols_num = m * n
        invert_XtX_Xt = np.zeros((x_rows_num, x_cols_num))
        sigma_t = np.sum(self.age_vals)
        sigma_t_square = np.sum(self.age_vals**2)
        lambda_var = 1/(sigma_t**2 -m*sigma_t_square)

        # upper expanded diagonal matrix
        for k in range(n):
            l = k*m
            while l < ((k+1)*m):
                t_index = l - (k * m)
                invert_XtX_Xt[k][l] = (-1*m*self.age_vals[t_index] + sigma_t) * lambda_var
                l += 1

        # lower expanded diagonal matrix
        for k in range(n):
            l = k * m
            while l < ((k+1) * m):
                t_index = l - (k * m)
                invert_XtX_Xt[k+n][l] = (self.age_vals[t_index] * sigma_t - sigma_t_square) * lambda_var
                l += 1

        Y = self.meth_vals.flatten().transpose()
        result = np.dot(invert_XtX_Xt, Y)

        rates = result[0:n]
        s0 = result[n:]
        return rates, s0

    def calc_beta_corollary1(self):
        """
        calc beta using corollary1
        from the article https://bmcgenomics.biomedcentral.com/articles/10.1186/s12864-020-6606-0
        @return: rates and s0 values
        """

        mult_val_list = []
        m = self.age_vals.shape[0]  # the number of individuals
        n = self.meth_vals.shape[0]  # the number of sites
        result = np.zeros(2*n) # here will be the results of the final calculation
        sigma_t = np.sum(self.age_vals)
        sigma_t_square = np.sum(self.age_vals ** 2)
        lambda_var = 1 / (sigma_t ** 2 - m * sigma_t_square)

        # prepare the multiply values
        for i in range(m):
            mult_val_list.append((-1*m*self.age_vals[i] + sigma_t) * lambda_var)

        for i in range(m):
            mult_val_list.append((self.age_vals[i] * sigma_t - sigma_t_square) * lambda_var)

        list_len_div2 = int(len(mult_val_list)/2)

        Y = self.meth_vals.flatten().transpose().astype(float)

        # as described in the corollary, we should be able to calculate (XtX)^-1XtY
        # without using heavy linear algebra calculations
        # due to the structure of the matrix (XtX)^-1Xt which is made up of 2 expanded-diagonal matrices
        # we can calculate the multiplication values for each of these matrices
        # and then multiply the respective values in Y.
        # for the upper part of the result: each i*m value in Y will be multiplied by the i'th value
        # for the lower part of the result: each i*m value in Y will be multiplied by the i+list_len_div2 value

        i = 0
        temp_result_upper = Y.copy()
        temp_result_lower = Y.copy()
        while(i<list_len_div2):
            temp_result_upper[i::list_len_div2] *= mult_val_list[i]
            temp_result_lower[i::list_len_div2] *= mult_val_list[i + list_len_div2]
            i += 1

        # for the final step, each m values from the upper and lower matrices will be summed
        # (in order to "emulate" matrix multiplication) and put into its respective location in the result
        for j in range(n):
            result[j] = np.sum(temp_result_upper[j * m:((j+1)*m)])
            result[n + j] = np.sum(temp_result_lower[j * m:((j + 1) * m)])

        rates = result[0:n]
        s0 = result[n:]
        return rates, s0

    def both_steps_no_division(self, sigma_ri_square):
        mult_val_list = []
        m = self.age_vals.shape[0]  # the number of individuals
        n = self.meth_vals.shape[0]  # the number of sites
        result = np.zeros(2 * n)  # here will be the results of the final calculation
        sigma_t = np.sum(self.age_vals)
        sigma_t_square = np.sum(self.age_vals ** 2)
        #print("sigma_t_square: ", sigma_t_square, "\n")
        lambda_var = (sigma_t ** 2 - m * sigma_t_square)

        # prepare the multiply values
        for i in range(m):
            mult_val_list.append((-1 * m * self.age_vals[i] + sigma_t) * sigma_ri_square)

        for i in range(m):
            mult_val_list.append(self.age_vals[i] * sigma_t - sigma_t_square)

        Y = self.meth_vals.flatten().transpose().astype(float)

        # as described in the corollary, we should be able to calculate (XtX)^-1XtY
        # without using heavy linear algebra calculations
        # due to the structure of the matrix (XtX)^-1Xt which is made up of 2 expanded-diagonal matrices
        # we can calculate the multiplication values for each of these matrices
        # and then multiply the respective values in Y.
        # for the upper part of the result: each i*m value in Y will be multiplied by the i'th value
        # for the lower part of the result: each i*m value in Y will be multiplied by the i+list_len_div2 value

        i = 0
        temp_result_upper = Y.copy()
        temp_result_lower = Y.copy()
        while (i < m):
            temp_result_upper[i::m] *= mult_val_list[i]
            temp_result_lower[i::m] *= mult_val_list[i + m]
            i += 1

        # for the final step, each m values from the upper and lower matrices will be summed
        # (in order to "emulate" matrix multiplication) and put into its respective location in the result
        for j in range(n):
            result[j] = np.sum(temp_result_upper[j * m:((j + 1) * m)])
            result[n + j] = np.sum(temp_result_lower[j * m:((j + 1) * m)])

        rates = result[0:n]
        s0_vals = result[n:]
        # calc the matrix  S = (S_ij - s0_i)
        meth_vals_lambda_var = self.meth_vals * lambda_var
        S = np.transpose(np.subtract(np.transpose(meth_vals_lambda_var), s0_vals))
        # calc Si * ri
        F = S * rates[:, np.newaxis]
        # calc sum(r_i^2)
        r_squared_sum = np.sum(rates ** 2)
        t = np.sum(F, axis=0)
        return t, r_squared_sum

    def calc_rss(self, rates, s0_vals, ages):

        total_error = 0.0
        col_num = 0
        for meth_col in self.meth_vals.T:
            t_j = ages[col_num]
            r_t_j = rates * t_j
            s0_plus_r_t_j = s0_vals + r_t_j
            m_rss = ((meth_col - s0_plus_r_t_j) ** 2)
            total_error += np.sum(m_rss)
            col_num += 1

        return total_error

    def site_step(self):
        rates, s0 = self.calc_beta_corollary1()
        return rates, s0

    def time_step(self, rates: np.ndarray, s0_vals: np.ndarray, inference=False):
        meth_vals = self.test_meth_vals if inference else self.meth_vals
        # calc the matrix  S = (S_ij - s0_i)
        S = np.transpose(np.subtract(np.transpose(meth_vals), s0_vals))
        # calc Si * ri
        F = S * rates[:, np.newaxis]
        # calc sum(r_i^2)
        r_squared_sum = np.sum(rates ** 2)
        t = np.sum(F, axis=0) / r_squared_sum
        return t

    def calc_ages(self, iter_limit: int = 100, error_tolerance: float = .00001):
        '''
        Age calculation according to the EPM algorithm description
        @param iter_limit: the maximum amount of CEM iterations
        @param error_tolerance: the RSS error tolerance
        @return: the model parameters
        '''

        prev_rss = 0
        i = 0
        rss_diff = 0
        rates = None
        s0 = None
        predicted_ages = None

        while i < iter_limit:
            rates, s0 = self.site_step()
            self.age_vals = self.time_step(rates, s0)
            rss = self.calc_rss(rates, s0, self.age_vals)
            print("iter: {} rss: {} prev_rss: {}".format(i, rss, prev_rss))
            if prev_rss > 0:  # don't check this on the first iteration
                assert rss < prev_rss, "New RSS {} is larger than previous {}".format(rss, prev_rss)
                rss_diff = prev_rss - rss
                if rss_diff < error_tolerance:
                    break
            prev_rss = rss

            i += 1

        # inference
        if self.test_meth_vals is not None:
            predicted_ages = self.time_step(rates, s0, inference=True)

        model_params = {
            'rss_err': rss_diff,
            'num_of_iterations': i,
            's0': s0,
            'rates': rates,
            'ages': self.age_vals,
            'predicted_ages': predicted_ages
        }

        return model_params

    def calc_ages_no_division(self, iterations=3):
        '''
        The cleartext implementation of our algorithm using no division during calculation
        @param iterations: the amount of CEM iterations to perform
        @return: the age values
        '''
        i = 0
        t_denom = 1

        while i < iterations:
            t_num, t_denom = self.both_steps_no_division(t_denom)
            self.age_vals = t_num
            i += 1

        max_age_val = max(self.age_vals)
        #print("Max age value: ", max_age_val, "log2: ", math.log2(max_age_val))
        #print("t_denom: ", t_denom)
        ages = self.age_vals / t_denom
        return ages
